# Supplementary material for: Differential crosstalk between toxin-immunity protein homologs divides Myxococcus nonself siblings into close and distant social relatives
Source: mBio. 2025 Mar 28;16(5):e03902-24. doi: 10.1128/mbio.03902-24 (PMC12077131; doi:10.1128/mbio.03902-24)
Supplement: Data set S1 — Toxin gene transcript levels in the wild-type DK1622 strain and the immunity-deficient mutant strain. [file mbio.03902-24-s0001.xlsx]

## Sheet: Sheet1
	Toxin1		Toxin2		Toxin3		Toxin4
	DK1622	ΔImm1	DK1622	ΔImm2	DK1622	ΔImm3	DK1622	ΔImm4
Relative transcription level (24h)	1.00±0.11	0.49±0.03	1.03±0.33	0.77±0.04	1.00±0.10	1.06±0.05	1.01±0.13	1.73±0.18
Relative transcription level (36h)	1.00±0.09	2.62±0.38	1.01±0.15	0.67±0.13	1.01±0.21	0.35±0.04	1.00±0.10	1.79±0.26
Relative transcription level (48h)	1.02±0.24	1.24±0.11	1.00±0.08	1.52±0.23	1.01±0.16	0.41±0.02	1.01±0.20	3.50±0.18
