# Supplementary material for: Differential crosstalk between toxin-immunity protein homologs divides Myxococcus nonself siblings into close and distant social relatives
Source: mBio. 2025 Mar 28;16(5):e03902-24. doi: 10.1128/mbio.03902-24 (PMC12077131; doi:10.1128/mbio.03902-24)
Supplement: Data set S2 — Information on four toxin-immunity protein gene clusters across complete Myxococcus genomes. [file mbio.03902-24-s0002.xlsx]

## Sheet: Sheet1
Scientific name	Accession	Locus tag	Begin	End	Orientation	Protein accession	Protein length	Protein name	Locus
Myxococcus xanthus DK 1622	NC_008095.1	MXAN_RS00230	51872	53212	minus	WP_011550192.1	446	TIGR02270 family protein	1
Myxococcus xanthus DK 1622	NC_008095.1	MXAN_RS00235	53209	53673	minus	WP_011550193.1	154	DUF4150 domain-containing protein	1
Myxococcus xanthus DK 1622	NC_008095.1	MXAN_RS00240	53794	54915	plus	WP_043612111.1	373	hypothetical protein	1
Myxococcus xanthus DK 1622	NC_008095.1	MXAN_RS00245	54872	55456	minus	WP_020478642.1	194	DUF1629 domain-containing protein	1
Myxococcus xanthus DK 1622	NC_008095.1	MXAN_RS00250	55489	56073	minus	WP_026113908.1	194	DUF1629 domain-containing protein	1
Myxococcus xanthus DK 1622	NC_008095.1	MXAN_RS00255	56126	56482	minus	WP_011550197.1	118	hypothetical protein	1
Myxococcus xanthus DK 1622	NC_008095.1	MXAN_RS00260	56489	57073	minus	WP_011550198.1	194	DUF1629 domain-containing protein	1
Myxococcus xanthus DK 1622	NC_008095.1	MXAN_RS00265	57099	57971	minus	WP_026113909.1	290	AHH domain-containing protein	1
Myxococcus xanthus DK 1622	NC_008095.1	MXAN_RS00270	58046	58831	plus	WP_011550200.1	261	immunity 49 family protein	1
Myxococcus xanthus DK 1622	NC_008095.1	MXAN_RS00275	58837	59880	minus	WP_011550201.1	347	DUF2169 domain-containing protein	1
Myxococcus xanthus DK 1622	NC_008095.1	MXAN_RS06305	1529365	1529829	plus	WP_011551420.1	154	DUF4150 domain-containing protein	2
Myxococcus xanthus DK 1622	NC_008095.1	MXAN_RS06310	1529849	1530385	plus	WP_011551421.1	178	DUF6484 domain-containing protein	2
Myxococcus xanthus DK 1622	NC_008095.1	MXAN_RS06315	1530403	1531725	plus	WP_011551422.1	440	TIGR02270 family protein	2
Myxococcus xanthus DK 1622	NC_008095.1	MXAN_RS06320	1531722	1532840	plus	WP_020478219.1	372	hypothetical protein	2
Myxococcus xanthus DK 1622	NC_008095.1	MXAN_RS06325	1532837	1533703	plus	WP_011551424.1	288	AHH domain-containing protein	2
Myxococcus xanthus DK 1622	NC_008095.1	MXAN_RS36575	1533712	1534296	plus	WP_026114135.1	194	DUF1629 domain-containing protein	2
Myxococcus xanthus DK 1622	NC_008095.1	MXAN_RS06330	1534309	1534893	plus	WP_020478217.1	194	DUF1629 domain-containing protein	2
Myxococcus xanthus DK 1622	NC_008095.1	MXAN_RS06335	1534910	1535692	plus	WP_011551426.1	260	hypothetical protein	2
Myxococcus xanthus DK 1622	NC_008095.1	MXAN_RS34515	8704893	8705663	minus	WP_011557048.1	256	Imm49 family immunity protein	3
Myxococcus xanthus DK 1622	NC_008095.1	MXAN_RS34520	8705689	8706279	minus	WP_225909626.1	196	DUF1629 domain-containing protein	3
Myxococcus xanthus DK 1622	NC_008095.1	MXAN_RS34525	8706404	8707441	plus	WP_026114095.1	345	DUF2169 domain-containing protein	3
Myxococcus xanthus DK 1622	NC_008095.1	MXAN_RS34530	8707558	8708022	plus	WP_026114096.1	154	DUF4150 domain-containing protein	3
Myxococcus xanthus DK 1622	NC_008095.1	MXAN_RS38325	8708246	8709403	plus	WP_167545718.1	385	hypothetical protein	3
Myxococcus xanthus DK 1622	NC_008095.1	MXAN_RS34535	8709446	8710222	plus	WP_011557053.1	258	AHH domain-containing protein	3
Myxococcus xanthus DK 1622	NC_008095.1	MXAN_RS34540	8710232	8710819	plus	WP_043612649.1	195	DUF1629 domain-containing protein	3
Myxococcus xanthus DK 1622	NC_008095.1	MXAN_RS34545	8710927	8711526	plus	WP_011557054.1	199	DUF1629 domain-containing protein	3
Myxococcus xanthus DK 1622	NC_008095.1	MXAN_RS34550	8711541	8712368	plus	WP_011557055.1	275	hypothetical protein	3
Myxococcus xanthus DK 1622	NC_008095.1	MXAN_RS34555	8712462	8713787	plus	WP_044277802.1	441	TIGR02270 family protein	3
Myxococcus xanthus DK 1622	NC_008095.1	MXAN_RS10155	2427372	2427905	plus	WP_011552177.1	177	DUF6484 domain-containing protein	4
Myxococcus xanthus DK 1622	NC_008095.1	MXAN_RS10160	2427917	2429197	plus	WP_011552178.1	426	TIGR02270 family protein	4
Myxococcus xanthus DK 1622	NC_008095.1	MXAN_RS10165	2429261	2430241	plus	WP_262418027.1	326	DUF2169 domain-containing protein	4
Myxococcus xanthus DK 1622	NC_008095.1	MXAN_RS10170	2430243	2431307	plus	WP_011552180.1	354	hypothetical protein	4
Myxococcus xanthus DK 1622	NC_008095.1	MXAN_RS10175	2431311	2432219	plus	WP_011552181.1	302	AHH domain-containing protein	4
Myxococcus xanthus DK 1622	NC_008095.1	MXAN_RS10180	2432241	2432801	plus	WP_020478992.1	186	hypothetical protein	4
Myxococcus xanthus DK 1622	NC_008095.1	MXAN_RS10185	2432806	2433192	plus	WP_011552183.1	128	DUF4150 domain-containing protein	4
Myxococcus hansupus mixupus	NZ_CP012109.1	A176_RS33825	8581367	8582410	plus	WP_002637785.1	347	DUF2169 domain-containing protein	1
Myxococcus hansupus mixupus	NZ_CP012109.1	A176_RS33830	8582417	8583274	minus	WP_002637786.1	285	hypothetical protein	1
Myxococcus hansupus mixupus	NZ_CP012109.1	A176_RS33835	8583273	8584145	plus	WP_002637787.1	290	AHH domain-containing protein	1
Myxococcus hansupus mixupus	NZ_CP012109.1	A176_RS33840	8584162	8584746	plus	WP_002637788.1	194	DUF1629 domain-containing protein	1
Myxococcus hansupus mixupus	NZ_CP012109.1	A176_RS33845	8584753	8585109	plus	WP_002637789.1	118	hypothetical protein	1
Myxococcus hansupus mixupus	NZ_CP012109.1	A176_RS33850	8585162	8585746	plus	WP_002637790.1	194	DUF1629 domain-containing protein	1
Myxococcus hansupus mixupus	NZ_CP012109.1	A176_RS33855	8585703	8586824	minus	WP_002637791.1	373	hypothetical protein	1
Myxococcus hansupus mixupus	NZ_CP012109.1	A176_RS33860	8586948	8587412	plus	WP_002637792.1	154	DUF4150 domain-containing protein	1
Myxococcus hansupus mixupus	NZ_CP012109.1	A176_RS33865	8587409	8588740	plus	WP_002637793.1	443	TIGR02270 family protein	1
Myxococcus sp. MxC21-1	NZ_CP123278.1	QEG98_RS00235	52553	53017	minus	WP_090491111.1	154	DUF4150 domain-containing protein	1
Myxococcus sp. MxC21-1	NZ_CP123278.1	QEG98_RS00240	53380	54258	plus	WP_316565293.1	292	hypothetical protein	1
Myxococcus sp. MxC21-1	NZ_CP123278.1	QEG98_RS00245	54215	54799	minus	WP_316565294.1	194	imm11 family protein	1
Myxococcus sp. MxC21-1	NZ_CP123278.1	QEG98_RS00250	54852	55211	minus	WP_316565295.1	119	hypothetical protein	1
Myxococcus sp. MxC21-1	NZ_CP123278.1	QEG98_RS00255	55218	55802	minus	WP_316565296.1	194	imm11 family protein	1
Myxococcus sp. MxC21-1	NZ_CP123278.1	QEG98_RS00260	55820	56404	minus	WP_171444542.1	194	imm11 family protein	1
Myxococcus sp. MxC21-1	NZ_CP123278.1	QEG98_RS00265	56426	57298	minus	WP_316565297.1	290	AHH domain-containing protein	1
Myxococcus sp. MxC21-1	NZ_CP123278.1	QEG98_RS00270	57373	58158	plus	WP_316565298.1	261	hypothetical protein	1
Myxococcus sp. MxC21-1	NZ_CP123278.1	QEG98_RS00275	58164	59207	minus	WP_316565299.1	347	DUF2169 domain-containing protein	1
Myxococcus sp. MxC21-1	NZ_CP123278.1	QEG98_RS07085	1492572	1493036	plus	WP_090484727.1	154	DUF4150 domain-containing protein	2
Myxococcus sp. MxC21-1	NZ_CP123278.1	QEG98_RS07090	1493056	1493592	plus	WP_316566174.1	178	DUF6484 domain-containing protein	2
Myxococcus sp. MxC21-1	NZ_CP123278.1	QEG98_RS07095	1493610	1494932	plus	WP_316567843.1	440	TIGR02270 family protein	2
Myxococcus sp. MxC21-1	NZ_CP123278.1	QEG98_RS07100	1494929	1496047	plus	WP_316566175.1	372	hypothetical protein	2
Myxococcus sp. MxC21-1	NZ_CP123278.1	QEG98_RS07105	1496044	1496910	plus	WP_316566176.1	288	AHH domain-containing protein	2
Myxococcus sp. MxC21-1	NZ_CP123278.1	QEG98_RS07110	1496915	1497505	plus	WP_316566177.1	196	imm11 family protein	2
Myxococcus sp. MxC21-1	NZ_CP123278.1	QEG98_RS07115	1497519	1498100	plus	WP_316566178.1	193	imm11 family protein	2
Myxococcus sp. MxC21-1	NZ_CP123278.1	QEG98_RS07120	1498117	1498899	plus	WP_316566179.1	260	hypothetical protein	2
Myxococcus sp. MxC21-1	NZ_CP123278.1	QEG98_RS11065	2359375	2359944	plus	WP_316566682.1	189	DUF6484 domain-containing protein	4
Myxococcus sp. MxC21-1	NZ_CP123278.1	QEG98_RS11070	2360348	2361235	plus	WP_316567867.1	295	TIGR02270 family protein	4
Myxococcus sp. MxC21-1	NZ_CP123278.1	QEG98_RS11075	2361320	2362279	plus	WP_316566683.1	319	DUF2169 domain-containing protein	4
Myxococcus sp. MxC21-1	NZ_CP123278.1	QEG98_RS11080	2362398	2363345	plus	WP_316566684.1	315	hypothetical protein	4
Myxococcus sp. MxC21-1	NZ_CP123278.1	QEG98_RS11085	2363349	2364257	plus	WP_316566685.1	302	AHH domain-containing protein	4
Myxococcus sp. MxC21-1	NZ_CP123278.1	QEG98_RS11090	2364375	2364839	plus	WP_316566686.1	154	imm11 family protein	4
Myxococcus sp. MxC21-1	NZ_CP123278.1	QEG98_RS11095	2364847	2365230	plus	WP_410478070.1	127	DUF4150 domain-containing protein	4
Myxococcus sp. NMCA1	NZ_CP113950.1	OZ403_RS06415	1498672	1499136	plus	WP_268783705.1	154	DUF4150 domain-containing protein	2
Myxococcus sp. NMCA1	NZ_CP113950.1	OZ403_RS06420	1499156	1499692	plus	WP_268783706.1	178	DUF6484 domain-containing protein	2
Myxococcus sp. NMCA1	NZ_CP113950.1	OZ403_RS06425	1499710	1501032	plus	WP_268783707.1	440	TIGR02270 family protein	2
Myxococcus sp. NMCA1	NZ_CP113950.1	OZ403_RS06430	1501029	1502147	plus	WP_268783708.1	372	hypothetical protein	2
Myxococcus sp. NMCA1	NZ_CP113950.1	OZ403_RS06435	1502144	1503010	plus	WP_268783709.1	288	AHH domain-containing protein	2
Myxococcus sp. NMCA1	NZ_CP113950.1	OZ403_RS06440	1503019	1503603	plus	WP_140788256.1	194	DUF1629 domain-containing protein	2
Myxococcus sp. NMCA1	NZ_CP113950.1	OZ403_RS06445	1503604	1504200	plus	WP_268783710.1	198	DUF1629 domain-containing protein	2
Myxococcus sp. NMCA1	NZ_CP113950.1	OZ403_RS06450	1504217	1504999	plus	WP_140873532.1	260	hypothetical protein	2
Myxococcus sp. SDU36	NZ_CP077414.1	KGD87_RS26830	6606341	6607642	minus	WP_284663633.1	433	TIGR02270 family protein	1
Myxococcus sp. SDU36	NZ_CP077414.1	KGD87_RS26835	6607639	6608103	minus	WP_284663635.1	154	DUF4150 domain-containing protein	1
Myxococcus sp. SDU36	NZ_CP077414.1	KGD87_RS26840	6608225	6609346	plus	WP_284663636.1	373	hypothetical protein	1
Myxococcus sp. SDU36	NZ_CP077414.1	KGD87_RS26845	6609413	6609772	minus	WP_284663638.1	119	hypothetical protein	1
Myxococcus sp. SDU36	NZ_CP077414.1	KGD87_RS26850	6609779	6610363	minus	WP_284663639.1	194	DUF1629 domain-containing protein	1
Myxococcus sp. SDU36	NZ_CP077414.1	KGD87_RS26855	6610391	6610975	minus	WP_284663640.1	194	DUF1629 domain-containing protein	1
Myxococcus sp. SDU36	NZ_CP077414.1	KGD87_RS26860	6610994	6611866	minus	WP_284663641.1	290	AHH domain-containing protein	1
Myxococcus sp. SDU36	NZ_CP077414.1	KGD87_RS26865	6611941	6612726	plus	WP_284663642.1	261	hypothetical protein	1
Myxococcus sp. SDU36	NZ_CP077414.1	KGD87_RS26870	6612733	6613776	minus	WP_284663644.1	347	DUF2169 domain-containing protein	1
Myxococcus sp. SDU36	NZ_CP077414.1	KGD87_RS00005	276	803	plus	WP_350102645.1	175	DUF6484 domain-containing protein	4
Myxococcus sp. SDU36	NZ_CP077414.1	KGD87_RS00010	815	2095	plus	WP_284665540.1	426	TIGR02270 family protein	4
Myxococcus sp. SDU36	NZ_CP077414.1	KGD87_RS00015	2114	3055	plus	WP_284665541.1	313	DUF2169 domain-containing protein	4
Myxococcus sp. SDU36	NZ_CP077414.1	KGD87_RS00025	4417	5481	plus	WP_284665543.1	354	hypothetical protein	4
Myxococcus sp. SDU36	NZ_CP077414.1	KGD87_RS00030	5485	6393	plus	WP_284665544.1	302	AHH domain-containing protein	4
Myxococcus sp. SDU36	NZ_CP077414.1	KGD87_RS00035	6416	6976	plus	WP_284665545.1	186	hypothetical protein	4
Myxococcus sp. SDU36	NZ_CP077414.1	KGD87_RS00040	6981	7367	plus	WP_284665546.1	128	DUF4150 domain-containing protein	4
Myxococcus stipitatus DSM 14675	NC_020126.1	MYSTI_RS34300	8893680	8894699	plus	WP_015352436.1	339	DUF2169 domain-containing protein	4
Myxococcus stipitatus DSM 14675	NC_020126.1	MYSTI_RS34310	8895765	8896679	plus	WP_044282166.1	304	AHH domain-containing protein	4
Myxococcus stipitatus DSM 14675	NC_020126.1	MYSTI_RS34315	8896716	8897276	plus	WP_015352439.1	186	DUF1629 domain-containing protein	4
Myxococcus stipitatus DSM 14675	NC_020126.1	MYSTI_RS34320	8897301	8897684	plus	WP_015352440.1	127	DUF4150 domain-containing protein	4
Myxococcus stipitatus YRE12	NZ_CP102770.1	NVS55_RS33735	8630785	8631804	plus	WP_342376222.1	339	DUF2169 domain-containing protein	4
Myxococcus stipitatus YRE12	NZ_CP102770.1	NVS55_RS33740	8633149	8633784	plus	WP_342376223.1	211	hypothetical protein	4
Myxococcus stipitatus YRE12	NZ_CP102770.1	NVS55_RS33745	8633806	8634366	plus	WP_342376225.1	186	DUF1629 domain-containing protein	4
Myxococcus stipitatus YRE12	NZ_CP102770.1	NVS55_RS33750	8634391	8634771	plus	WP_342376226.1	126	DUF4150 domain-containing protein	4
Myxococcus xanthus ATCC 27925	NZ_CP080534.1	MyxoNM_RS00220	51786	53126	minus	WP_011550192.1	446	TIGR02270 family protein	1
Myxococcus xanthus ATCC 27925	NZ_CP080534.1	MyxoNM_RS00225	53123	53587	minus	WP_011550193.1	154	DUF4150 domain-containing protein	1
Myxococcus xanthus ATCC 27925	NZ_CP080534.1	MyxoNM_RS00230	53708	54829	plus	WP_043612111.1	373	hypothetical protein	1
Myxococcus xanthus ATCC 27925	NZ_CP080534.1	MyxoNM_RS00235	54786	55370	minus	WP_020478642.1	194	DUF1629 domain-containing protein	1
Myxococcus xanthus ATCC 27925	NZ_CP080534.1	MyxoNM_RS00240	55403	55987	minus	WP_026113908.1	194	DUF1629 domain-containing protein	1
Myxococcus xanthus ATCC 27925	NZ_CP080534.1	MyxoNM_RS00245	56040	56396	minus	WP_011550197.1	118	hypothetical protein	1
Myxococcus xanthus ATCC 27925	NZ_CP080534.1	MyxoNM_RS00250	56403	56987	minus	WP_011550198.1	194	DUF1629 domain-containing protein	1
Myxococcus xanthus ATCC 27925	NZ_CP080534.1	MyxoNM_RS00255	57013	57885	minus	WP_026113909.1	290	AHH domain-containing protein	1
Myxococcus xanthus ATCC 27925	NZ_CP080534.1	MyxoNM_RS00260	57960	58745	plus	WP_011550200.1	261	immunity 49 family protein	1
Myxococcus xanthus ATCC 27925	NZ_CP080534.1	MyxoNM_RS00265	58751	59794	minus	WP_011550201.1	347	DUF2169 domain-containing protein	1
Myxococcus xanthus ATCC 27925	NZ_CP080534.1	MyxoNM_RS06415	1529277	1529741	plus	WP_011551420.1	154	DUF4150 domain-containing protein	2
Myxococcus xanthus ATCC 27925	NZ_CP080534.1	MyxoNM_RS06420	1529761	1530297	plus	WP_011551421.1	178	DUF6484 domain-containing protein	2
Myxococcus xanthus ATCC 27925	NZ_CP080534.1	MyxoNM_RS06425	1530315	1531637	plus	WP_011551422.1	440	TIGR02270 family protein	2
Myxococcus xanthus ATCC 27925	NZ_CP080534.1	MyxoNM_RS06430	1531634	1532752	plus	WP_020478219.1	372	hypothetical protein	2
Myxococcus xanthus ATCC 27925	NZ_CP080534.1	MyxoNM_RS06435	1532749	1533615	plus	WP_011551424.1	288	AHH domain-containing protein	2
Myxococcus xanthus ATCC 27925	NZ_CP080534.1	MyxoNM_RS06440	1533624	1534208	plus	WP_026114135.1	194	DUF1629 domain-containing protein	2
Myxococcus xanthus ATCC 27925	NZ_CP080534.1	MyxoNM_RS06445	1534221	1534805	plus	WP_020478217.1	194	DUF1629 domain-containing protein	2
Myxococcus xanthus ATCC 27925	NZ_CP080534.1	MyxoNM_RS06450	1534822	1535604	plus	WP_011551426.1	260	hypothetical protein	2
Myxococcus xanthus ATCC 27925	NZ_CP080534.1	MyxoNM_RS36065	8911365	8912135	minus	WP_011557048.1	256	Imm49 family immunity protein	3
Myxococcus xanthus ATCC 27925	NZ_CP080534.1	MyxoNM_RS36070	8912161	8912751	minus	WP_225909626.1	196	DUF1629 domain-containing protein	3
Myxococcus xanthus ATCC 27925	NZ_CP080534.1	MyxoNM_RS36075	8912876	8913913	plus	WP_026114095.1	345	DUF2169 domain-containing protein	3
Myxococcus xanthus ATCC 27925	NZ_CP080534.1	MyxoNM_RS36080	8914030	8914494	plus	WP_026114096.1	154	DUF4150 domain-containing protein	3
Myxococcus xanthus ATCC 27925	NZ_CP080534.1	MyxoNM_RS36085	8914718	8915875	plus	WP_167545718.1	385	hypothetical protein	3
Myxococcus xanthus ATCC 27925	NZ_CP080534.1	MyxoNM_RS36090	8915918	8916694	plus	WP_011557053.1	258	AHH domain-containing protein	3
Myxococcus xanthus ATCC 27925	NZ_CP080534.1	MyxoNM_RS36095	8916704	8917291	plus	WP_043612649.1	195	DUF1629 domain-containing protein	3
Myxococcus xanthus ATCC 27925	NZ_CP080534.1	MyxoNM_RS36100	8917504	8917998	plus	WP_225909627.1	164	DUF1629 domain-containing protein	3
Myxococcus xanthus ATCC 27925	NZ_CP080534.1	MyxoNM_RS36105	8918013	8918840	plus	WP_011557055.1	275	hypothetical protein	3
Myxococcus xanthus ATCC 27925	NZ_CP080534.1	MyxoNM_RS36110	8918934	8920259	plus	WP_044277802.1	441	TIGR02270 family protein	3
Myxococcus xanthus ATCC 27925	NZ_CP080534.1	MyxoNM_RS11395	2632941	2633474	plus	WP_011552177.1	177	DUF6484 domain-containing protein	4
Myxococcus xanthus ATCC 27925	NZ_CP080534.1	MyxoNM_RS11400	2633486	2634766	plus	WP_011552178.1	426	TIGR02270 family protein	4
Myxococcus xanthus ATCC 27925	NZ_CP080534.1	MyxoNM_RS11405	2634830	2635810	plus	WP_262418027.1	326	DUF2169 domain-containing protein	4
Myxococcus xanthus ATCC 27925	NZ_CP080534.1	MyxoNM_RS11410	2635812	2636876	plus	WP_011552180.1	354	hypothetical protein	4
Myxococcus xanthus ATCC 27925	NZ_CP080534.1	MyxoNM_RS11415	2636880	2637788	plus	WP_011552181.1	302	AHH domain-containing protein	4
Myxococcus xanthus ATCC 27925	NZ_CP080534.1	MyxoNM_RS11420	2637810	2638370	plus	WP_020478992.1	186	hypothetical protein	4
Myxococcus xanthus ATCC 27925	NZ_CP080534.1	MyxoNM_RS11425	2638375	2638761	plus	WP_011552183.1	128	DUF4150 domain-containing protein	4
Myxococcus xanthus DZ2	NZ_CP070500.1	JTM82_RS04605	1075002	1076342	minus	WP_011550192.1	446	TIGR02270 family protein	1
Myxococcus xanthus DZ2	NZ_CP070500.1	JTM82_RS04610	1076339	1076803	minus	WP_011550193.1	154	DUF4150 domain-containing protein	1
Myxococcus xanthus DZ2	NZ_CP070500.1	JTM82_RS04615	1076924	1078045	plus	WP_043612111.1	373	hypothetical protein	1
Myxococcus xanthus DZ2	NZ_CP070500.1	JTM82_RS04620	1078002	1078586	minus	WP_020478642.1	194	DUF1629 domain-containing protein	1
Myxococcus xanthus DZ2	NZ_CP070500.1	JTM82_RS04625	1078619	1079203	minus	WP_026113908.1	194	DUF1629 domain-containing protein	1
Myxococcus xanthus DZ2	NZ_CP070500.1	JTM82_RS04630	1079256	1079612	minus	WP_011550197.1	118	hypothetical protein	1
Myxococcus xanthus DZ2	NZ_CP070500.1	JTM82_RS04635	1079619	1080203	minus	WP_011550198.1	194	DUF1629 domain-containing protein	1
Myxococcus xanthus DZ2	NZ_CP070500.1	JTM82_RS04640	1080229	1081101	minus	WP_026113909.1	290	AHH domain-containing protein	1
Myxococcus xanthus DZ2	NZ_CP070500.1	JTM82_RS04645	1081176	1081961	plus	WP_011550200.1	261	immunity 49 family protein	1
Myxococcus xanthus DZ2	NZ_CP070500.1	JTM82_RS04650	1081967	1083010	minus	WP_011550201.1	347	DUF2169 domain-containing protein	1
Myxococcus xanthus DZ2	NZ_CP070500.1	JTM82_RS10795	2552496	2552960	plus	WP_011551420.1	154	DUF4150 domain-containing protein	2
Myxococcus xanthus DZ2	NZ_CP070500.1	JTM82_RS10800	2552980	2553516	plus	WP_011551421.1	178	DUF6484 domain-containing protein	2
Myxococcus xanthus DZ2	NZ_CP070500.1	JTM82_RS10805	2553534	2554856	plus	WP_011551422.1	440	TIGR02270 family protein	2
Myxococcus xanthus DZ2	NZ_CP070500.1	JTM82_RS10810	2554853	2555971	plus	WP_020478219.1	372	hypothetical protein	2
Myxococcus xanthus DZ2	NZ_CP070500.1	JTM82_RS10815	2555968	2556834	plus	WP_011551424.1	288	AHH domain-containing protein	2
Myxococcus xanthus DZ2	NZ_CP070500.1	JTM82_RS10820	2556843	2557427	plus	WP_026114135.1	194	DUF1629 domain-containing protein	2
Myxococcus xanthus DZ2	NZ_CP070500.1	JTM82_RS10825	2557440	2558024	plus	WP_020478217.1	194	DUF1629 domain-containing protein	2
Myxococcus xanthus DZ2	NZ_CP070500.1	JTM82_RS10830	2558041	2558823	plus	WP_011551426.1	260	hypothetical protein	2
Myxococcus xanthus DZ2	NZ_CP070500.1	JTM82_RS02625	588260	589030	minus	WP_011557048.1	256	Imm49 family immunity protein	3
Myxococcus xanthus DZ2	NZ_CP070500.1	JTM82_RS02630	589056	589646	minus	WP_225909626.1	196	DUF1629 domain-containing protein	3
Myxococcus xanthus DZ2	NZ_CP070500.1	JTM82_RS02635	589771	590808	plus	WP_026114095.1	345	DUF2169 domain-containing protein	3
Myxococcus xanthus DZ2	NZ_CP070500.1	JTM82_RS02640	590925	591389	plus	WP_026114096.1	154	DUF4150 domain-containing protein	3
Myxococcus xanthus DZ2	NZ_CP070500.1	JTM82_RS02645	591613	592770	plus	WP_167545718.1	385	hypothetical protein	3
Myxococcus xanthus DZ2	NZ_CP070500.1	JTM82_RS02650	592813	593589	plus	WP_011557053.1	258	AHH domain-containing protein	3
Myxococcus xanthus DZ2	NZ_CP070500.1	JTM82_RS02655	593599	594186	plus	WP_043612649.1	195	DUF1629 domain-containing protein	3
Myxococcus xanthus DZ2	NZ_CP070500.1	JTM82_RS02660	594399	594893	plus	WP_225909627.1	164	DUF1629 domain-containing protein	3
Myxococcus xanthus DZ2	NZ_CP070500.1	JTM82_RS02665	594908	595735	plus	WP_011557055.1	275	hypothetical protein	3
Myxococcus xanthus DZ2	NZ_CP070500.1	JTM82_RS02670	595829	597154	plus	WP_044277802.1	441	TIGR02270 family protein	3
Myxococcus xanthus DZ2	NZ_CP070500.1	JTM82_RS15785	3656166	3656699	plus	WP_011552177.1	177	DUF6484 domain-containing protein	4
Myxococcus xanthus DZ2	NZ_CP070500.1	JTM82_RS15790	3656711	3657991	plus	WP_011552178.1	426	TIGR02270 family protein	4
Myxococcus xanthus DZ2	NZ_CP070500.1	JTM82_RS15795	3658055	3659035	plus	WP_262418027.1	326	DUF2169 domain-containing protein	4
Myxococcus xanthus DZ2	NZ_CP070500.1	JTM82_RS15800	3659037	3660101	plus	WP_011552180.1	354	hypothetical protein	4
Myxococcus xanthus DZ2	NZ_CP070500.1	JTM82_RS15805	3660105	3661013	plus	WP_011552181.1	302	AHH domain-containing protein	4
Myxococcus xanthus DZ2	NZ_CP070500.1	JTM82_RS15810	3661035	3661595	plus	WP_020478992.1	186	hypothetical protein	4
Myxococcus xanthus DZ2	NZ_CP070500.1	JTM82_RS15815	3661600	3661986	plus	WP_011552183.1	128	DUF4150 domain-containing protein	4
Myxococcus xanthus GH3.5.6c2	NZ_CP017169.1	BHS04_RS06500	1510802	1511266	plus	WP_140853242.1	154	DUF4150 domain-containing protein	2
Myxococcus xanthus GH3.5.6c2	NZ_CP017169.1	BHS04_RS06505	1511286	1511822	plus	WP_140853243.1	178	DUF6484 domain-containing protein	2
Myxococcus xanthus GH3.5.6c2	NZ_CP017169.1	BHS04_RS06510	1511840	1513162	plus	WP_140788250.1	440	TIGR02270 family protein	2
Myxococcus xanthus GH3.5.6c2	NZ_CP017169.1	BHS04_RS06515	1513159	1514277	plus	WP_140853244.1	372	hypothetical protein	2
Myxococcus xanthus GH3.5.6c2	NZ_CP017169.1	BHS04_RS06520	1514274	1515140	plus	WP_140853245.1	288	AHH domain-containing protein	2
Myxococcus xanthus GH3.5.6c2	NZ_CP017169.1	BHS04_RS06525	1515153	1515737	plus	WP_140797472.1	194	DUF1629 domain-containing protein	2
Myxococcus xanthus GH3.5.6c2	NZ_CP017169.1	BHS04_RS06530	1515750	1516334	plus	WP_140797473.1	194	DUF1629 domain-containing protein	2
Myxococcus xanthus GH3.5.6c2	NZ_CP017169.1	BHS04_RS06535	1516351	1517133	plus	WP_140853246.1	260	hypothetical protein	2
Myxococcus xanthus GH3.5.6c2	NZ_CP017169.1	BHS04_RS03930	890086	890607	plus	WP_257792440.1	173	DUF6484 domain-containing protein	4
Myxococcus xanthus GH3.5.6c2	NZ_CP017169.1	BHS04_RS03935	890618	891910	plus	WP_140787367.1	430	TIGR02270 family protein	4
Myxococcus xanthus GH3.5.6c2	NZ_CP017169.1	BHS04_RS03940	891920	892945	plus	WP_140787369.1	341	DUF2169 domain-containing protein	4
Myxococcus xanthus GH3.5.6c2	NZ_CP017169.1	BHS04_RS03945	892980	894008	plus	WP_140787371.1	342	beta-ketoacyl synthase N-terminal-like domain-containing protein	4
Myxococcus xanthus GH3.5.6c2	NZ_CP017169.1	BHS04_RS03950	894012	895025	plus	WP_140787373.1	337	AHH domain-containing protein	4
Myxococcus xanthus GH3.5.6c2	NZ_CP017169.1	BHS04_RS03955	895050	895610	plus	WP_140787375.1	186	DUF1629 domain-containing protein	4
Myxococcus xanthus GH3.5.6c2	NZ_CP017169.1	BHS04_RS03960	895621	896004	plus	WP_140787377.1	127	DUF4150 domain-containing protein	4
Myxococcus xanthus GH5.1.9c20	NZ_CP017170.1	BHS05_RS06530	1532981	1533445	plus	WP_140788246.1	154	DUF4150 domain-containing protein	2
Myxococcus xanthus GH5.1.9c20	NZ_CP017170.1	BHS05_RS06535	1533465	1534001	plus	WP_140788248.1	178	DUF6484 domain-containing protein	2
Myxococcus xanthus GH5.1.9c20	NZ_CP017170.1	BHS05_RS06540	1534019	1535341	plus	WP_140788250.1	440	TIGR02270 family protein	2
Myxococcus xanthus GH5.1.9c20	NZ_CP017170.1	BHS05_RS06545	1535338	1536456	plus	WP_140788252.1	372	hypothetical protein	2
Myxococcus xanthus GH5.1.9c20	NZ_CP017170.1	BHS05_RS06550	1536453	1537319	plus	WP_140788254.1	288	AHH domain-containing protein	2
Myxococcus xanthus GH5.1.9c20	NZ_CP017170.1	BHS05_RS06555	1537328	1537912	plus	WP_140788256.1	194	DUF1629 domain-containing protein	2
Myxococcus xanthus GH5.1.9c20	NZ_CP017170.1	BHS05_RS06560	1537925	1538509	plus	WP_140788258.1	194	DUF1629 domain-containing protein	2
Myxococcus xanthus GH5.1.9c20	NZ_CP017170.1	BHS05_RS06565	1538526	1539308	plus	WP_140788260.1	260	immunity 49 family protein	2
Myxococcus xanthus GH5.1.9c20	NZ_CP017170.1	BHS05_RS03900	890160	890681	plus	WP_257792440.1	173	DUF6484 domain-containing protein	4
Myxococcus xanthus GH5.1.9c20	NZ_CP017170.1	BHS05_RS03905	890692	891984	plus	WP_140787367.1	430	TIGR02270 family protein	4
Myxococcus xanthus GH5.1.9c20	NZ_CP017170.1	BHS05_RS03910	891994	893019	plus	WP_140787369.1	341	DUF2169 domain-containing protein	4
Myxococcus xanthus GH5.1.9c20	NZ_CP017170.1	BHS05_RS03915	893054	894082	plus	WP_140787371.1	342	beta-ketoacyl synthase N-terminal-like domain-containing protein	4
Myxococcus xanthus GH5.1.9c20	NZ_CP017170.1	BHS05_RS03920	894086	895099	plus	WP_140787373.1	337	AHH domain-containing protein	4
Myxococcus xanthus GH5.1.9c20	NZ_CP017170.1	BHS05_RS03925	895124	895684	plus	WP_140787375.1	186	DUF1629 domain-containing protein	4
Myxococcus xanthus GH5.1.9c20	NZ_CP017170.1	BHS05_RS03930	895695	896078	plus	WP_140787377.1	127	DUF4150 domain-containing protein	4
Myxococcus xanthus KF3.2.8c11	NZ_CP017171.1	BHS06_RS00220	52130	53473	minus	WP_140859798.1	447	TIGR02270 family protein	1
Myxococcus xanthus KF3.2.8c11	NZ_CP017171.1	BHS06_RS00225	53470	53934	minus	WP_140859799.1	154	DUF4150 domain-containing protein	1
Myxococcus xanthus KF3.2.8c11	NZ_CP017171.1	BHS06_RS00230	54054	55175	plus	WP_174256800.1	373	hypothetical protein	1
Myxococcus xanthus KF3.2.8c11	NZ_CP017171.1	BHS06_RS00235	55132	55716	minus	WP_140859802.1	194	DUF1629 domain-containing protein	1
Myxococcus xanthus KF3.2.8c11	NZ_CP017171.1	BHS06_RS00240	55749	56333	minus	WP_237079047.1	194	DUF1629 domain-containing protein	1
Myxococcus xanthus KF3.2.8c11	NZ_CP017171.1	BHS06_RS00245	56386	56742	minus	WP_140859804.1	118	hypothetical protein	1
Myxococcus xanthus KF3.2.8c11	NZ_CP017171.1	BHS06_RS00250	56748	57332	minus	WP_140859805.1	194	DUF1629 domain-containing protein	1
Myxococcus xanthus KF3.2.8c11	NZ_CP017171.1	BHS06_RS00255	57345	58217	minus	WP_174256801.1	290	AHH domain-containing protein	1
Myxococcus xanthus KF3.2.8c11	NZ_CP017171.1	BHS06_RS00260	58292	59077	plus	WP_140859807.1	261	immunity 49 family protein	1
Myxococcus xanthus KF3.2.8c11	NZ_CP017171.1	BHS06_RS00265	59082	60128	minus	WP_140859809.1	348	DUF2169 domain-containing protein	1
Myxococcus xanthus KF3.2.8c11	NZ_CP017171.1	BHS06_RS06225	1477282	1477746	plus	WP_140861064.1	154	DUF4150 domain-containing protein	2
Myxococcus xanthus KF3.2.8c11	NZ_CP017171.1	BHS06_RS06230	1477765	1478301	plus	WP_140861065.1	178	DUF6484 domain-containing protein	2
Myxococcus xanthus KF3.2.8c11	NZ_CP017171.1	BHS06_RS06235	1478319	1479641	plus	WP_140861066.1	440	TIGR02270 family protein	2
Myxococcus xanthus KF3.2.8c11	NZ_CP017171.1	BHS06_RS06240	1479638	1480756	plus	WP_140861067.1	372	hypothetical protein	2
Myxococcus xanthus KF3.2.8c11	NZ_CP017171.1	BHS06_RS06245	1480753	1481619	plus	WP_140861068.1	288	AHH domain-containing protein	2
Myxococcus xanthus KF3.2.8c11	NZ_CP017171.1	BHS06_RS06250	1481624	1482214	plus	WP_237079218.1	196	DUF1629 domain-containing protein	2
Myxococcus xanthus KF3.2.8c11	NZ_CP017171.1	BHS06_RS06255	1482228	1482809	plus	WP_140861069.1	193	DUF1629 domain-containing protein	2
Myxococcus xanthus KF3.2.8c11	NZ_CP017171.1	BHS06_RS06260	1482827	1483609	plus	WP_140861070.1	260	hypothetical protein	2
Myxococcus xanthus KF3.2.8c11	NZ_CP017171.1	BHS06_RS09465	2230575	2231144	plus	WP_237079306.1	189	DUF6484 domain-containing protein	4
Myxococcus xanthus KF3.2.8c11	NZ_CP017171.1	BHS06_RS09470	2231156	2232436	plus	WP_140861569.1	426	TIGR02270 family protein	4
Myxococcus xanthus KF3.2.8c11	NZ_CP017171.1	BHS06_RS09475	2232521	2233480	plus	WP_237079307.1	319	DUF2169 domain-containing protein	4
Myxococcus xanthus KF3.2.8c11	NZ_CP017171.1	BHS06_RS09480	2233599	2234546	plus	WP_237079308.1	315	hypothetical protein	4
Myxococcus xanthus KF3.2.8c11	NZ_CP017171.1	BHS06_RS09485	2234550	2235458	plus	WP_140861571.1	302	AHH domain-containing protein	4
Myxococcus xanthus KF3.2.8c11	NZ_CP017171.1	BHS06_RS09490	2235480	2236040	plus	WP_020478992.1	186	hypothetical protein	4
Myxococcus xanthus KF3.2.8c11	NZ_CP017171.1	BHS06_RS09495	2236045	2236431	plus	WP_011552183.1	128	DUF4150 domain-containing protein	4
Myxococcus xanthus KF4.3.9c1	NZ_CP017172.1	BHS07_RS06440	1503846	1504310	plus	WP_140853242.1	154	DUF4150 domain-containing protein	2
Myxococcus xanthus KF4.3.9c1	NZ_CP017172.1	BHS07_RS06445	1504330	1504866	plus	WP_140853243.1	178	DUF6484 domain-containing protein	2
Myxococcus xanthus KF4.3.9c1	NZ_CP017172.1	BHS07_RS06450	1504884	1506206	plus	WP_140788250.1	440	TIGR02270 family protein	2
Myxococcus xanthus KF4.3.9c1	NZ_CP017172.1	BHS07_RS06455	1506203	1507321	plus	WP_140873528.1	372	hypothetical protein	2
Myxococcus xanthus KF4.3.9c1	NZ_CP017172.1	BHS07_RS06460	1507318	1508184	plus	WP_140853245.1	288	AHH domain-containing protein	2
Myxococcus xanthus KF4.3.9c1	NZ_CP017172.1	BHS07_RS06465	1508197	1508781	plus	WP_140873530.1	194	DUF1629 domain-containing protein	2
Myxococcus xanthus KF4.3.9c1	NZ_CP017172.1	BHS07_RS06470	1508794	1509378	plus	WP_140797473.1	194	DUF1629 domain-containing protein	2
Myxococcus xanthus KF4.3.9c1	NZ_CP017172.1	BHS07_RS06475	1509395	1510177	plus	WP_140873532.1	260	hypothetical protein	2
Myxococcus xanthus KF4.3.9c1	NZ_CP017172.1	BHS07_RS03865	881429	881950	plus	WP_257792440.1	173	DUF6484 domain-containing protein	4
Myxococcus xanthus KF4.3.9c1	NZ_CP017172.1	BHS07_RS03870	881961	883253	plus	WP_140787367.1	430	TIGR02270 family protein	4
Myxococcus xanthus KF4.3.9c1	NZ_CP017172.1	BHS07_RS03875	883263	884288	plus	WP_140873192.1	341	DUF2169 domain-containing protein	4
Myxococcus xanthus KF4.3.9c1	NZ_CP017172.1	BHS07_RS03880	884323	885351	plus	WP_140873193.1	342	beta-ketoacyl synthase N-terminal-like domain-containing protein	4
Myxococcus xanthus KF4.3.9c1	NZ_CP017172.1	BHS07_RS03885	885355	886368	plus	WP_140873194.1	337	AHH domain-containing protein	4
Myxococcus xanthus KF4.3.9c1	NZ_CP017172.1	BHS07_RS03890	886393	886953	plus	WP_140873195.1	186	DUF1629 domain-containing protein	4
Myxococcus xanthus KF4.3.9c1	NZ_CP017172.1	BHS07_RS03895	886964	887347	plus	WP_140873196.1	127	DUF4150 domain-containing protein	4
Myxococcus xanthus MC3.3.5c16	NZ_CP017173.1	BHS08_RS06550	1538213	1538677	plus	WP_140788246.1	154	DUF4150 domain-containing protein	2
Myxococcus xanthus MC3.3.5c16	NZ_CP017173.1	BHS08_RS06555	1538697	1539233	plus	WP_140797468.1	178	DUF6484 domain-containing protein	2
Myxococcus xanthus MC3.3.5c16	NZ_CP017173.1	BHS08_RS06560	1539251	1540573	plus	WP_140797469.1	440	TIGR02270 family protein	2
Myxococcus xanthus MC3.3.5c16	NZ_CP017173.1	BHS08_RS06565	1540570	1541688	plus	WP_140797470.1	372	hypothetical protein	2
Myxococcus xanthus MC3.3.5c16	NZ_CP017173.1	BHS08_RS06570	1541685	1542551	plus	WP_140797471.1	288	AHH domain-containing protein	2
Myxococcus xanthus MC3.3.5c16	NZ_CP017173.1	BHS08_RS06575	1542564	1543148	plus	WP_140797472.1	194	DUF1629 domain-containing protein	2
Myxococcus xanthus MC3.3.5c16	NZ_CP017173.1	BHS08_RS06580	1543161	1543745	plus	WP_140797473.1	194	DUF1629 domain-containing protein	2
Myxococcus xanthus MC3.3.5c16	NZ_CP017173.1	BHS08_RS06585	1543762	1544544	plus	WP_140788260.1	260	immunity 49 family protein	2
Myxococcus xanthus MC3.5.9c15	NZ_CP017174.1	BHS09_RS06550	1538213	1538677	plus	WP_140788246.1	154	DUF4150 domain-containing protein	2
Myxococcus xanthus MC3.5.9c15	NZ_CP017174.1	BHS09_RS06555	1538697	1539233	plus	WP_140797468.1	178	DUF6484 domain-containing protein	2
Myxococcus xanthus MC3.5.9c15	NZ_CP017174.1	BHS09_RS06560	1539251	1540573	plus	WP_140797469.1	440	TIGR02270 family protein	2
Myxococcus xanthus MC3.5.9c15	NZ_CP017174.1	BHS09_RS06565	1540570	1541688	plus	WP_140797470.1	372	hypothetical protein	2
Myxococcus xanthus MC3.5.9c15	NZ_CP017174.1	BHS09_RS06570	1541685	1542551	plus	WP_140797471.1	288	AHH domain-containing protein	2
Myxococcus xanthus MC3.5.9c15	NZ_CP017174.1	BHS09_RS06575	1542564	1543148	plus	WP_140797472.1	194	DUF1629 domain-containing protein	2
Myxococcus xanthus MC3.5.9c15	NZ_CP017174.1	BHS09_RS06580	1543161	1543745	plus	WP_140797473.1	194	DUF1629 domain-containing protein	2
Myxococcus xanthus MC3.5.9c15	NZ_CP017174.1	BHS09_RS06585	1543762	1544544	plus	WP_140788260.1	260	immunity 49 family protein	2
Myxococcus xanthus R31	NZ_CP068048.1	JKA73_RS00200	49640	50983	minus	WP_201423275.1	447	TIGR02270 family protein	1
Myxococcus xanthus R31	NZ_CP068048.1	JKA73_RS00205	50980	51444	minus	WP_090491111.1	154	DUF4150 domain-containing protein	1
Myxococcus xanthus R31	NZ_CP068048.1	JKA73_RS00210	51565	52686	plus	WP_201423276.1	373	hypothetical protein	1
Myxococcus xanthus R31	NZ_CP068048.1	JKA73_RS00215	52643	53227	minus	WP_201423277.1	194	imm11 family protein	1
Myxococcus xanthus R31	NZ_CP068048.1	JKA73_RS00220	53280	53639	minus	WP_201423278.1	119	hypothetical protein	1
Myxococcus xanthus R31	NZ_CP068048.1	JKA73_RS00225	53646	54230	minus	WP_201423279.1	194	imm11 family protein	1
Myxococcus xanthus R31	NZ_CP068048.1	JKA73_RS00230	54247	54831	minus	WP_171444542.1	194	imm11 family protein	1
Myxococcus xanthus R31	NZ_CP068048.1	JKA73_RS00235	54853	55725	minus	WP_201423280.1	290	AHH domain-containing protein	1
Myxococcus xanthus R31	NZ_CP068048.1	JKA73_RS00240	55800	56585	plus	WP_201423281.1	261	hypothetical protein	1
Myxococcus xanthus R31	NZ_CP068048.1	JKA73_RS00245	56591	57637	minus	WP_201423282.1	348	DUF2169 domain-containing protein	1
Myxococcus xanthus R31	NZ_CP068048.1	JKA73_RS35760	8841890	8842927	plus	WP_201422971.1	345	DUF2169 domain-containing protein	3
Myxococcus xanthus R31	NZ_CP068048.1	JKA73_RS35765	8843044	8843508	plus	WP_201422972.1	154	DUF4150 domain-containing protein	3
Myxococcus xanthus R31	NZ_CP068048.1	JKA73_RS35770	8843543	8844793	plus	WP_201422973.1	416	hypothetical protein	3
Myxococcus xanthus R31	NZ_CP068048.1	JKA73_RS35775	8844790	8845563	plus	WP_201422974.1	257	AHH domain-containing protein	3
Myxococcus xanthus R31	NZ_CP068048.1	JKA73_RS35780	8845571	8846158	plus	WP_141617122.1	195	imm11 family protein	3
Myxococcus xanthus R31	NZ_CP068048.1	JKA73_RS35785	8846173	8846991	plus	WP_201422975.1	272	immunity 49 family protein	3
Myxococcus xanthus R31	NZ_CP068048.1	JKA73_RS35790	8847079	8848413	plus	WP_201422976.1	444	TIGR02270 family protein	3
Myxococcus xanthus R31	NZ_CP068048.1	JKA73_RS09990	2386398	2386931	plus	WP_201424689.1	177	DUF6484 domain-containing protein	4
Myxococcus xanthus R31	NZ_CP068048.1	JKA73_RS09995	2386943	2388223	plus	WP_201424690.1	426	TIGR02270 family protein	4
Myxococcus xanthus R31	NZ_CP068048.1	JKA73_RS10000	2388308	2389267	plus	WP_225888701.1	319	DUF2169 domain-containing protein	4
Myxococcus xanthus R31	NZ_CP068048.1	JKA73_RS10005	2389269	2390333	plus	WP_225888702.1	354	hypothetical protein	4
Myxococcus xanthus R31	NZ_CP068048.1	JKA73_RS10010	2390337	2391245	plus	WP_201424692.1	302	AHH domain-containing protein	4
Myxococcus xanthus R31	NZ_CP068048.1	JKA73_RS10015	2391267	2391827	plus	WP_201424693.1	186	imm11 family protein	4
Myxococcus xanthus R31	NZ_CP068048.1	JKA73_RS10020	2391835	2392218	plus	WP_026114300.1	127	DUF4150 domain-containing protein	4
